# Supplementary material for: Vulnerability of Myrmecochory to Anthropogenic Disturbances and Climate Change: An Ecological Synthesis
Source: Insects. 2026 Jun 29;17(7):677. doi: 10.3390/insects17070677 (PMC13410411; doi:10.3390/insects17070677)
Supplement: Supplementary file 1 [file insects-17-00677-s001.zip]

Archive with 1 entries (1 files):
- Supplementary dataset for the checklist of myrmecochorous plants in South Korea.csv
