# Supplementary material for: Vulnerability of Myrmecochory to Anthropogenic Disturbances and Climate Change: An Ecological Synthesis
Source: Insects. 2026 Jun 29;17(7):677. doi: 10.3390/insects17070677 (PMC13410411; doi:10.3390/insects17070677)
Supplement: Supplementary file 1 [file insects-17-00677-s001.zip › Supplementary dataset for the checklist of myrmecochorous plants in South Korea.csv]

Order	Family	Genus	Species	Local name (Korean)	Documentedin South Korea	Morphological evidence	Documented internationally	Generic assumption (Viola/Corydalis)	Source	Publication title	DOI / URL
Asparagales	Asphodelaceae	Hemerocallis	Hemerocallis fulva for. kwanso	왕원추리	O				Kim 2014	A Study on the Myrmecochorous Plant Species and Their Diaspore Characteristics in Korea(Ⅰ)1a	https://doi.org/10.13047/KJEE.2014.28.4.419
Asparagales	Asphodelaceae	﻿Hemerocallis	﻿Hemerocallis dumortieri	각시원추리	O				Kim 2011	A Study on the Myrmecochorous Plant Species and Their Diaspore Characteristics in Middle Part of the Korean Peninsula	uci: G704-000479.2011.25.5.016
Asparagales	Iridaceae	Iris	Iris rossii	각시붓꽃			O		Nakanishi 1988	MYRMECOCHORES IN WARM −TEMPERATE ZONE OF JAPAN	https://doi.org/10.18960/seitai.38.2_169
Asterales	Asteraceae	Silybum	Silybum marianum	흰무늬엉겅퀴			O		Pemberton & Irving 1990	Elaiosomes on Weed Seeds and the Potential for Myrmecochory in Naturalized Plants	https://doi.org/10.1017/S0043174500051584
Boraginales	Boraginaceae	Bothriospermum	Bothriospermum tenellum	꽃받이			O		Nakanishi 1988	MYRMECOCHORES IN WARM −TEMPERATE ZONE OF JAPAN	https://doi.org/10.18960/seitai.38.2_169
Caryophyllales	Caryophyllaceae	Moehringia	Moehringia lateriflora	개벼룩			O		Casazza et al. 2008	Dispersal mechanisms in some representatives of the genus Moehringia L. (Caryophyllaceae)	https://doi.org/10.1016/j.actao.2007.11.003
Caryophyllales	Portulacaceae	Portulaca	Portulaca oleracea	쇠비름			O		Ortega-Olivencia et al. 2021	Elaiosome-bearing plants from the Iberian Peninsula and the Balearic Islands	https://doi.org/10.1007/s10531-021-02137-3
Ericales	Primulaceae	Primula	Primula jesoana	큰앵초	O				Kim 2014	A Study on the Myrmecochorous Plant Species and Their Diaspore Characteristics in Korea(Ⅰ)1a	https://doi.org/10.13047/KJEE.2014.28.4.419
Fabales	Polygalaceae	Polygala	Polygala japonica	애기풀			O		Nakanishi 1988	MYRMECOCHORES IN WARM −TEMPERATE ZONE OF JAPAN	https://doi.org/10.18960/seitai.38.2_169
Fabales	Polygalaceae	Polygala	Polygala sibirica	두메애기풀			O			National Species Database of Korea	http://www.nature.go.kr/main/Main.do
Fabales	Polygalaceae	Polygala	Polygala tatarinowii	병아리풀			O			National Species Database of Korea	http://www.nature.go.kr/main/Main.do
Fabales	Polygalaceae	Polygala	Polygala tenuifolia	원지			O			National Species Database of Korea	http://www.nature.go.kr/main/Main.do
Lamiales	Lamiaceae	Ajuga	Ajuga decumbens	금창초			O		Nakanishi 1988	MYRMECOCHORES IN WARM −TEMPERATE ZONE OF JAPAN	https://doi.org/10.18960/seitai.38.2_169
Lamiales	Lamiaceae	Lamium	Lamium amplexicaule	광대나물			O		Zinger et al. 2019	Less fit Lamium amplexicaule plants produce more dispersible seeds	https://doi.org/10.1038/s41598-019-42158-1
Lamiales	﻿Lamiaceae	﻿Lamium	Lamium album var. barbatum	광대수염	O				Kim 2011	A Study on the Myrmecochorous Plant Species and Their Diaspore Characteristics in Middle Part of the Korean Peninsula	uci: G704-000479.2011.25.5.016
Lamiales	﻿Lamiaceae	﻿Meehania	﻿Meehania urticifolia	벌깨덩굴	O				Kim 2011	A Study on the Myrmecochorous Plant Species and Their Diaspore Characteristics in Middle Part of the Korean Peninsula	uci: G704-000479.2011.25.5.016
Lamiales	﻿Lamiaceae	﻿Prunella	﻿Prunella vulgaris var. lilacina	꿀풀	O				Kim 2011	A Study on the Myrmecochorous Plant Species and Their Diaspore Characteristics in Middle Part of the Korean Peninsula	uci: G704-000479.2011.25.5.016
Lamiales	Orobanchaceae	Melampyrum	Melampyrum roseum	꽃며느리밥풀	O				Lee et al. 2016	A Study on the Habitat Environment and Mutualism with Ants of Genus Melampyrum	https://doi.org/10.13047/KJEE.2016.30.2.139
Lamiales	Orobanchaceae	Melampyrum	Melampyrum roseum var. ovalifolium	알며느리밥풀	O				Lee et al. 2016	A Study on the Habitat Environment and Mutualism with Ants of Genus Melampyrum	https://doi.org/10.13047/KJEE.2016.30.2.139
Lamiales	Orobanchaceae	Melampyrum	Melampyrum koreanum	긴꽃며느리밥풀		O				National Species Database of Korea	http://www.nature.go.kr/main/Main.do
Lamiales	Orobanchaceae	Melampyrum	Melampyrum roseum var. japonicum	수염며느리밥풀		O				National Species Database of Korea	http://www.nature.go.kr/main/Main.do
Lamiales	Orobanchaceae	Melampyrum	Melampyrum setaceum	애기며느리밥풀		O				National Species Database of Korea	http://www.nature.go.kr/main/Main.do
Lamiales	Orobanchaceae	﻿Melampyrum	﻿Melampyrum setaceum var. nakaianum	새며느리밥풀	O				Lee et al. 2016	A Study on the Habitat Environment and Mutualism with Ants of Genus Melampyrum	https://doi.org/10.13047/KJEE.2016.30.2.139
Lamiales	Orobanchaceae	Pedicularis	Pedicularis resupinata	송이풀	O				Kim 2014	A Study on the Myrmecochorous Plant Species and Their Diaspore Characteristics in Korea(Ⅰ)1a	https://doi.org/10.13047/KJEE.2014.28.4.419
Liliales	﻿Liliaceae	﻿Erythronium	﻿Erythronium japonicum	얼레지	O				Kim 2011	A Study on the Myrmecochorous Plant Species and Their Diaspore Characteristics in Middle Part of the Korean Peninsula	uci: G704-000479.2011.25.5.016
Liliales	Liliaceae	Tricyrtis	Tricyrtis macropoda	뻐꾹나리	O				Kim 2014	A Study on the Myrmecochorous Plant Species and Their Diaspore Characteristics in Korea(Ⅰ)1a	https://doi.org/10.13047/KJEE.2014.28.4.419
Liliales	Melanthiaceae	Trillium	Trillium camschatcense	연영초	O				Kim 2011	A Study on the Myrmecochorous Plant Species and Their Diaspore Characteristics in Middle Part of the Korean Peninsula	uci: G704-000479.2011.25.5.016
Liliales	Melanthiaceae	Trillium	Trillium tschonoskii	큰연영초			O		Ohara & Higashi 1987	Interference by Ground Beetles with the Dispersal by Ants of Seeds of Trillium Species (Liliaceae)	https://doi.org/10.2307/2260316
Malpighiales	Euphorbiaceae	Acalypha	Acalypha australis	깨풀			O		Nakanishi 1988	MYRMECOCHORES IN WARM −TEMPERATE ZONE OF JAPAN	https://doi.org/10.18960/seitai.38.2_169
Malpighiales	Euphorbiaceae	Euphorbia	Euphorbia ebracteolata	붉은대극			O			National Species Database of Korea	http://www.nature.go.kr/main/Main.do
Malpighiales	Euphorbiaceae	Euphorbia	Euphorbia esula	흰대극			O		Pemberton & Irving 1990	Elaiosomes on Weed Seeds and the Potential for Myrmecochory in Naturalized Plants	https://doi.org/10.1017/S0043174500051584
Malpighiales	Euphorbiaceae	Euphorbia	Euphorbia helioscopia	등대풀			O		Pemberton & Irving 1990	Elaiosomes on Weed Seeds and the Potential for Myrmecochory in Naturalized Plants	https://doi.org/10.1017/S0043174500051584
Malpighiales	Euphorbiaceae	Euphorbia	Euphorbia maculata	큰땅빈대			O		Ohnishi et al. 2007	Seasonally different modes of seed dispersal in the prostrate annual, Chamaesyce maculata (L.) Small (Euphorbiaceae), with multiple overlapping generations	https://doi.org/10.1007/s11284-007-0378-8
Malpighiales	Euphorbiaceae	Euphorbia	Euphorbia jolkinii	암대극			O			National Species Database of Korea	http://www.nature.go.kr/main/Main.do
Malpighiales	Euphorbiaceae	Euphorbia	Euphorbia pekinensis	대극			O			National Species Database of Korea	http://www.nature.go.kr/main/Main.do
Malpighiales	Euphorbiaceae	Euphorbia	Euphorbia sieboldiana	개감수			O			National Species Database of Korea	http://www.nature.go.kr/main/Main.do
Malpighiales	Violaceae	Viola	Viola acuminata	졸방제비꽃	O				Kim 2011	A Study on the Myrmecochorous Plant Species and Their Diaspore Characteristics in Middle Part of the Korean Peninsula	uci: G704-000479.2011.25.5.016
Malpighiales	Violaceae	Viola	Viola albida	태백제비꽃	O				Kim 2011	A Study on the Myrmecochorous Plant Species and Their Diaspore Characteristics in Middle Part of the Korean Peninsula	uci: G704-000479.2011.25.5.017
Malpighiales	Violaceae	Viola	Viola albida var. chaerophylloides	남산제비꽃	O				Kim 2011	A Study on the Myrmecochorous Plant Species and Their Diaspore Characteristics in Middle Part of the Korean Peninsula	uci: G704-000479.2011.25.5.018
Malpighiales	Violaceae	Viola	Viola albida var. takahashii	단풍제비꽃		O				National Species Database of Korea	http://www.nature.go.kr/main/Main.do
Malpighiales	Violaceae	Viola	Viola betonicifolia var. albescens	흰들제비꽃				O	Beattie & Lyons 1975	Seed Dispersal in Viola (Violaceae): Adaptations and Strategies	https://doi.org/10.1002/j.1537-2197.1975.tb14104.x
Malpighiales	Violaceae	Viola	Viola biflora	장백제비꽃				O	Beattie & Lyons 1975	Seed Dispersal in Viola (Violaceae): Adaptations and Strategies	https://doi.org/10.1002/j.1537-2197.1975.tb14104.x
Malpighiales	Violaceae	Viola	Viola blandaeformis	엷은잎제비꽃				O	Beattie & Lyons 1975	Seed Dispersal in Viola (Violaceae): Adaptations and Strategies	https://doi.org/10.1002/j.1537-2197.1975.tb14104.x
Malpighiales	Violaceae	Viola	Viola boissieuana	각시제비꽃				O	Beattie & Lyons 1975	Seed Dispersal in Viola (Violaceae): Adaptations and Strategies	https://doi.org/10.1002/j.1537-2197.1975.tb14104.x
Malpighiales	Violaceae	Viola	Viola collina	둥근털제비꽃		O				National Species Database of Korea	http://www.nature.go.kr/main/Main.do
Malpighiales	Violaceae	Viola	Viola diamantiaca	금강제비꽃	O				Kim 2011	A Study on the Myrmecochorous Plant Species and Their Diaspore Characteristics in Middle Part of the Korean Peninsula	uci: G704-000479.2011.25.5.018
Malpighiales	Violaceae	Viola	Viola dissecta	간도제비꽃				O	Beattie & Lyons 1975	Seed Dispersal in Viola (Violaceae): Adaptations and Strategies	https://doi.org/10.1002/j.1537-2197.1975.tb14104.x
Malpighiales	Violaceae	Viola	Viola grypoceras	낚시제비꽃				O	Beattie & Lyons 1975	Seed Dispersal in Viola (Violaceae): Adaptations and Strategies	https://doi.org/10.1002/j.1537-2197.1975.tb14104.x
Malpighiales	Violaceae	Viola	Viola grypoceras var. exilis	좀낚시제비꽃				O	Beattie & Lyons 1975	Seed Dispersal in Viola (Violaceae): Adaptations and Strategies	https://doi.org/10.1002/j.1537-2197.1975.tb14104.x
Malpighiales	Violaceae	Viola	Viola hirtipes	흰털제비꽃		O				National Species Database of Korea	http://www.nature.go.kr/main/Main.do
Malpighiales	Violaceae	Viola	Viola hondoensis	아욱제비꽃			O		Nakanishi 1988	MYRMECOCHORES IN WARM −TEMPERATE ZONE OF JAPAN	https://doi.org/10.18960/seitai.38.2_169
Malpighiales	Violaceae	Viola	Viola ibukiana	화엄제비꽃				O	Beattie & Lyons 1975	Seed Dispersal in Viola (Violaceae): Adaptations and Strategies	https://doi.org/10.1002/j.1537-2197.1975.tb14104.x
Malpighiales	Violaceae	Viola	Viola inconspicua	긴꼬리제비꽃				O	Beattie & Lyons 1975	Seed Dispersal in Viola (Violaceae): Adaptations and Strategies	https://doi.org/10.1002/j.1537-2197.1975.tb14104.x
Malpighiales	Violaceae	Viola	Viola japonica	왜제비꽃		O				National Species Database of Korea	http://www.nature.go.kr/main/Main.do
Malpighiales	Violaceae	Viola	Viola kapsanensis	갑산제비꽃				O	Beattie & Lyons 1975	Seed Dispersal in Viola (Violaceae): Adaptations and Strategies	https://doi.org/10.1002/j.1537-2197.1975.tb14104.x
Malpighiales	Violaceae	Viola	Viola keiskei	잔털제비꽃				O	Beattie & Lyons 1975	Seed Dispersal in Viola (Violaceae): Adaptations and Strategies	https://doi.org/10.1002/j.1537-2197.1975.tb14104.x
Malpighiales	Violaceae	Viola	Viola kusanoana	큰졸방제비꽃		O				National Species Database of Korea	http://www.nature.go.kr/main/Main.do
Malpighiales	Violaceae	Viola	Viola lactiflora	흰젖제비꽃		O				National Species Database of Korea	http://www.nature.go.kr/main/Main.do
Malpighiales	Violaceae	Viola	Viola mandshurica	제비꽃	O				Kim 2011	A Study on the Myrmecochorous Plant Species and Their Diaspore Characteristics in Middle Part of the Korean Peninsula	uci: G704-000479.2011.25.5.018
Malpighiales	Violaceae	Viola	Viola mirabilis	넓은잎제비꽃		O				National Species Database of Korea	http://www.nature.go.kr/main/Main.do
Malpighiales	Violaceae	Viola	Viola mongolica	경성제비꽃				O	Beattie & Lyons 1975	Seed Dispersal in Viola (Violaceae): Adaptations and Strategies	https://doi.org/10.1002/j.1537-2197.1975.tb14104.x
Malpighiales	Violaceae	Viola	Viola obtusa	사향제비꽃				O	Beattie & Lyons 1975	Seed Dispersal in Viola (Violaceae): Adaptations and Strategies	https://doi.org/10.1002/j.1537-2197.1975.tb14104.x
Malpighiales	Violaceae	Viola	Viola orientalis	노랑제비꽃	O				Kim 2011	A Study on the Myrmecochorous Plant Species and Their Diaspore Characteristics in Middle Part of the Korean Peninsula	uci: G704-000479.2011.25.5.018
Malpighiales	Violaceae	Viola	Viola ovato-oblonga	긴잎제비꽃				O	Beattie & Lyons 1975	Seed Dispersal in Viola (Violaceae): Adaptations and Strategies	https://doi.org/10.1002/j.1537-2197.1975.tb14104.x
Malpighiales	Violaceae	Viola	Viola ovato-oblonga f. pubescens	털긴잎제비꽃				O	Beattie & Lyons 1975	Seed Dispersal in Viola (Violaceae): Adaptations and Strategies	https://doi.org/10.1002/j.1537-2197.1975.tb14104.x
Malpighiales	Violaceae	Viola	Viola patrinii	흰제비꽃	O				Kim 2011	A Study on the Myrmecochorous Plant Species and Their Diaspore Characteristics in Middle Part of the Korean Peninsula	uci: G704-000479.2011.25.5.018
Malpighiales	Violaceae	Viola	Viola phalacrocarpa	털제비꽃		O				National Species Database of Korea	http://www.nature.go.kr/main/Main.do
Malpighiales	Violaceae	Viola	Viola phalacrocarpa f. glaberrima	민둥제비꽃				O	Beattie & Lyons 1975	Seed Dispersal in Viola (Violaceae): Adaptations and Strategies	https://doi.org/10.1002/j.1537-2197.1975.tb14104.x
Malpighiales	Violaceae	Viola	Viola philippica	호제비꽃		O				National Species Database of Korea	http://www.nature.go.kr/main/Main.do
Malpighiales	Violaceae	Viola	Viola raddeana	선제비꽃		O				National Species Database of Korea	http://www.nature.go.kr/main/Main.do
Malpighiales	Violaceae	Viola	Viola rossii	고깔제비꽃	O				Kim 2011	A Study on the Myrmecochorous Plant Species and Their Diaspore Characteristics in Middle Part of the Korean Peninsula	uci: G704-000479.2011.25.5.018
Malpighiales	Violaceae	Viola	Viola sacchalinensis	왜졸방제비꽃				O	Beattie & Lyons 1975	Seed Dispersal in Viola (Violaceae): Adaptations and Strategies	https://doi.org/10.1002/j.1537-2197.1975.tb14104.x
Malpighiales	Violaceae	Viola	Viola selkirkii	뫼제비꽃	O				Kim 2011	A Study on the Myrmecochorous Plant Species and Their Diaspore Characteristics in Middle Part of the Korean Peninsula	uci: G704-000479.2011.25.5.018
Malpighiales	Violaceae	Viola	Viola seoulensis	서울제비꽃		O				National Species Database of Korea	http://www.nature.go.kr/main/Main.do
Malpighiales	Violaceae	Viola	Viola takesimana	섬제비꽃		O				National Species Database of Korea	http://www.nature.go.kr/main/Main.do
Malpighiales	Violaceae	Viola	Viola tenuicornis	자주알록제비꽃				O	Beattie & Lyons 1975	Seed Dispersal in Viola (Violaceae): Adaptations and Strategies	https://doi.org/10.1002/j.1537-2197.1975.tb14104.x
Malpighiales	Violaceae	Viola	Viola thibaudieri	여뀌잎제비꽃				O	Beattie & Lyons 1975	Seed Dispersal in Viola (Violaceae): Adaptations and Strategies	https://doi.org/10.1002/j.1537-2197.1975.tb14104.x
Malpighiales	Violaceae	Viola	Viola tokubuchiana var. takedana	민둥뫼제비꽃				O	Beattie & Lyons 1975	Seed Dispersal in Viola (Violaceae): Adaptations and Strategies	https://doi.org/10.1002/j.1537-2197.1975.tb14104.x
Malpighiales	Violaceae	Viola	Viola ulleungdoensis	울릉제비꽃				O	Beattie & Lyons 1975	Seed Dispersal in Viola (Violaceae): Adaptations and Strategies	https://doi.org/10.1002/j.1537-2197.1975.tb14104.x
Malpighiales	Violaceae	Viola	Viola variegata	알록제비꽃	O				Kim 2011	A Study on the Myrmecochorous Plant Species and Their Diaspore Characteristics in Middle Part of the Korean Peninsula	uci: G704-000479.2011.25.5.018
Malpighiales	Violaceae	Viola	Viola verecunda	콩제비꽃	O				Kim 2011	A Study on the Myrmecochorous Plant Species and Their Diaspore Characteristics in Middle Part of the Korean Peninsula	uci: G704-000479.2011.25.5.018
Malpighiales	Violaceae	Viola	Viola verecunda var. semilunaris	반달콩제비꽃				O	Beattie & Lyons 1975	Seed Dispersal in Viola (Violaceae): Adaptations and Strategies	https://doi.org/10.1002/j.1537-2197.1975.tb14104.x
Malpighiales	Violaceae	Viola	Viola violacea	자주잎제비꽃				O	Beattie & Lyons 1975	Seed Dispersal in Viola (Violaceae): Adaptations and Strategies	https://doi.org/10.1002/j.1537-2197.1975.tb14104.x
Malpighiales	Violaceae	Viola	Viola websteri	왕제비꽃		O			Beattie & Lyons 1975	National Species Database of Korea	http://www.nature.go.kr/main/Main.do
Malpighiales	Violaceae	Viola	Viola woosanensis	우산제비꽃				O	Beattie & Lyons 1975	Seed Dispersal in Viola (Violaceae): Adaptations and Strategies	https://doi.org/10.1002/j.1537-2197.1975.tb14104.x
Malpighiales	Violaceae	Viola	Viola yazawana	애기금강제비꽃				O	Beattie & Lyons 1975	Seed Dispersal in Viola (Violaceae): Adaptations and Strategies	https://doi.org/10.1002/j.1537-2197.1975.tb14104.x
Piperales	Aristolochiaceae	Asarum	Asarum sieboldii	족도리풀			O		Jeong & Kim 2021	Small-scale spatial genetic structure of Asarum sieboldii metapopulation in a valley	https://doi.org/10.1186/s41610-021-00186-x
Poales	Juncaceae	Luzula	Luzula capitata	꿩의밥			O		Nakanishi 1988	MYRMECOCHORES IN WARM −TEMPERATE ZONE OF JAPAN	https://doi.org/10.18960/seitai.38.2_169
Poales	Juncaceae	Luzula	Luzula multiflora	산꿩의밥			O		Nakanishi 1988	MYRMECOCHORES IN WARM −TEMPERATE ZONE OF JAPAN	https://doi.org/10.18960/seitai.38.2_169
Poales	Poaceae	Melica	Melica nutans	왕쌀새			O		Konečná et al. 2018	Tasty rewards for ants: differences in elaiosome and seed metabolite profiles are consistent across species and reflect taxonomic relatedness	https://doi.org/10.1007/s00442-018-4254-8
Ranunculales	Berberidaceae	Epimedium	Epimedium koreanum	삼지구엽초		O				National Species Database of Korea	http://www.nature.go.kr/main/Main.do
Ranunculales	Berberidaceae	﻿Jeffersonia	﻿Jeffersonia dubia	깽깽이풀	O				Kim & Kim 2017	Diaspore, seed dispersion and seed germination characteristics of two myrmecochrous spring ephemerals ‐Jeffersonia dubia and Corydalis remota‐	https://doi.org/10.13047/KJEE.2017.31.6.485
Ranunculales	Papaveraceae	Chelidonium	Chelidonium majus var. asiaticum	애기똥풀	O				Kim 2011	A Study on the Myrmecochorous Plant Species and Their Diaspore Characteristics in Middle Part of the Korean Peninsula	uci: G704-000479.2011.25.5.018
Ranunculales	﻿Papaveraceae	Corydalis	Corydalis alata	날개현호색	O				Oh et al. 2010	Corydalis alata: A new species of Corydalis sect. Corydalis (Fumariaceae) from Korea	https://doi.org/10.11110/kjpt.2010.40.2.079
Ranunculales	﻿Papaveraceae	Corydalis	Corydalis albipetala	흰현호색	O				Oh 1996	A new species of Corydalis sect. Corydalis from Korea: C. albipetala B. Oh	https://doi.org/10.11110/kjpt.1996.26.3.213
Ranunculales	Papaveraceae	Corydalis	Corydalis ambigua	왜현호색		O				National Species Database of Korea	http://www.nature.go.kr/main/Main.do
Ranunculales	﻿Papaveraceae	Corydalis	Corydalis bungeana	줄현호색				O	Fukuhara 1999	Seed and Funicle Morphology of Fumariaceae‐Fumarioideae: Systematic Implications and Evolutionary Patterns.	https://doi.org/10.1086/314100
Ranunculales	﻿Papaveraceae	Corydalis	Corydalis buschii	진펄현호색				O	Fukuhara 1999	Seed and Funicle Morphology of Fumariaceae‐Fumarioideae: Systematic Implications and Evolutionary Patterns.	https://doi.org/10.1086/314100
Ranunculales	﻿Papaveraceae	Corydalis	Corydalis caudata	수염현호색				O	Fukuhara 1999	Seed and Funicle Morphology of Fumariaceae‐Fumarioideae: Systematic Implications and Evolutionary Patterns.	https://doi.org/10.1086/314100
Ranunculales	﻿Papaveraceae	Corydalis	Corydalis cornupetala	쇠뿔현호색		O				National Species Database of Korea	http://www.nature.go.kr/main/Main.do
Ranunculales	Papaveraceae	Corydalis	Corydalis decumbens	좀현호색			O		Nakanishi 1988	MYRMECOCHORES IN WARM −TEMPERATE ZONE OF JAPAN	https://doi.org/10.18960/seitai.38.2_169
Ranunculales	Papaveraceae	Corydalis	Corydalis filistipes	섬현호색		O				National Species Database of Korea	http://www.nature.go.kr/main/Main.do
Ranunculales	﻿Papaveraceae	Corydalis	Corydalis gigantea	큰괴불주머니				O	Fukuhara 1999	Seed and Funicle Morphology of Fumariaceae‐Fumarioideae: Systematic Implications and Evolutionary Patterns.	https://doi.org/10.1086/314100
Ranunculales	Papaveraceae	Corydalis	Corydalis grandicalyx	갈퀴현호색	O				Kim 2014	A Study on the Ant's Selection of the Diaspores of Four Corydalis Species1a	https://doi.org/10.13047/KJEE.2014.28.5.495
Ranunculales	﻿Papaveraceae	Corydalis	Corydalis hallaisanensis	탐라현호색				O	Fukuhara 1999	Seed and Funicle Morphology of Fumariaceae‐Fumarioideae: Systematic Implications and Evolutionary Patterns.	https://doi.org/10.1086/314100
Ranunculales	Papaveraceae	Corydalis	Corydalis heterocarpa	염주괴불주머니			O		Nakanishi 1988	MYRMECOCHORES IN WARM −TEMPERATE ZONE OF JAPAN	https://doi.org/10.18960/seitai.38.2_169
Ranunculales	﻿Papaveraceae	Corydalis	Corydalis hirtipes	털현호색				O	Fukuhara 1999	Seed and Funicle Morphology of Fumariaceae‐Fumarioideae: Systematic Implications and Evolutionary Patterns.	https://doi.org/10.1086/314100
Ranunculales	Papaveraceae	Corydalis	Corydalis humilis	난장이현호색		O				National Species Database of Korea	http://www.nature.go.kr/main/Main.do
Ranunculales	Papaveraceae	Corydalis	Corydalis incisa	자주괴불주머니		O				National Species Database of Korea	http://www.nature.go.kr/main/Main.do
Ranunculales	﻿Papaveraceae	Corydalis	Corydalis maculata	점현호색		O				National Species Database of Korea	http://www.nature.go.kr/main/Main.do
Ranunculales	﻿Papaveraceae	Corydalis	Corydalis misandra	각시현호색				O	Fukuhara 1999	Seed and Funicle Morphology of Fumariaceae‐Fumarioideae: Systematic Implications and Evolutionary Patterns.	https://doi.org/10.1086/314100
Ranunculales	﻿Papaveraceae	Corydalis	Corydalis namdoensis	남도현호색	O				Oh et al. 2004	Corydalis namdoensis B.U. Oh et J.G. Kim: A new species of Corydalis sect. Corydalis (Fumariaceae) from Korea	https://doi.org/10.11110/kjpt.2004.34.3.265
Ranunculales	﻿Papaveraceae	Corydalis	Corydalis ochotensis	눈괴불주머니		O				National Species Database of Korea	http://www.nature.go.kr/main/Main.do
Ranunculales	﻿Papaveraceae	Corydalis	Corydalis ohii	선현호색				O	Fukuhara 1999	Seed and Funicle Morphology of Fumariaceae‐Fumarioideae: Systematic Implications and Evolutionary Patterns.	https://doi.org/10.1086/314100
Ranunculales	﻿Papaveraceae	Corydalis	Corydalis pallida	괴불주머니			O		Nakanishi 1988	MYRMECOCHORES IN WARM −TEMPERATE ZONE OF JAPAN	https://doi.org/10.18960/seitai.38.2_169
Ranunculales	﻿Papaveraceae	Corydalis	Corydalis pauciovulata	선괴불주머니		O				National Species Database of Korea	http://www.nature.go.kr/main/Main.do
Ranunculales	﻿Papaveraceae	Corydalis	Corydalis platycarpa	갯괴불주머니		O				National Species Database of Korea	http://www.nature.go.kr/main/Main.do
Ranunculales	Papaveraceae	Corydalis	Corydalis raddeana	가는괴불주머니				O	Fukuhara 1999	Seed and Funicle Morphology of Fumariaceae‐Fumarioideae: Systematic Implications and Evolutionary Patterns.	https://doi.org/10.1086/314100
Ranunculales	Papaveraceae	﻿Corydalis	﻿Corydalis remota	현호색	O				Kim 2014	A Study on the Ant's Selection of the Diaspores of Four Corydalis Species1a	https://doi.org/10.13047/KJEE.2014.28.5.495
Ranunculales	Papaveraceae	Corydalis	Corydalis speciosa	산괴불주머니	O				Kim 2011	A Study on the Myrmecochorous Plant Species and Their Diaspore Characteristics in Middle Part of the Korean Peninsula	uci: G704-000479.2011.25.5.018
Ranunculales	﻿Papaveraceae	Corydalis	Corydalis ternata	들현호색				O	Fukuhara 1999	Seed and Funicle Morphology of Fumariaceae‐Fumarioideae: Systematic Implications and Evolutionary Patterns.	https://doi.org/10.1086/314100
Ranunculales	Papaveraceae	Corydalis	Corydalis turtschaninovii	조선현호색		O				National Species Database of Korea	http://www.nature.go.kr/main/Main.do
Ranunculales	﻿Papaveraceae	Corydalis	Corydalis turtschaninovii for. pectinata	빗살현호색	O				Kim 2014	A Study on the Ant's Selection of the Diaspores of Four Corydalis Species1a	https://doi.org/10.13047/KJEE.2014.28.5.495
Ranunculales	﻿Papaveraceae	Corydalis	Corydalis urtschaninovii var. linearis	댓잎현호색	O				Kim 2014	A Study on the Ant's Selection of the Diaspores of Four Corydalis Species1a	https://doi.org/10.13047/KJEE.2014.28.5.495
Ranunculales	﻿Papaveraceae	Corydalis	Corydalis wandoensis	완도현호색				O	Fukuhara 1999	Seed and Funicle Morphology of Fumariaceae‐Fumarioideae: Systematic Implications and Evolutionary Patterns.	https://doi.org/10.1086/314100
Ranunculales	Papaveraceae	Lamprocapnos	Lamprocapnos spectabilis	금낭화	O				Kim 2011	A Study on the Myrmecochorous Plant Species and Their Diaspore Characteristics in Middle Part of the Korean Peninsula	uci: G704-000479.2011.25.5.018
Ranunculales	﻿Papaveraceae	Fumaria	Fumaria officinalis ﻿	둥근빗살괴불주머니	O				USDA APHIS 2016	Weed Risk Assessment for Fumaria schleicheri Soy.-Will (Papaveraceae) – Fumitory	https://www.aphis.usda.gov/media/document/85761/file
Ranunculales	Papaveraceae	Hylomecon	Hylomecon vernalis	피나물	O				Kim 2011	A Study on the Myrmecochorous Plant Species and Their Diaspore Characteristics in Middle Part of the Korean Peninsula	uci: G704-000479.2011.25.5.018
Rosales	Cannabaceae	Humulus	Humulus scandens	환삼덩굴			O		Nakanishi 1988	MYRMECOCHORES IN WARM −TEMPERATE ZONE OF JAPAN	https://doi.org/10.18960/seitai.38.2_169
Santalales	Santalaceae	Thesium	Thesium chinense	제비꿀			O		Suetsugu 2015	Seed dispersal of the hemiparasitic plant Thesium chinense by Tetramorium tsushimae and Pristomyrmex punctatus	https://doi.org/10.1111/ens.12148
